# Supplementary material for: Who are the key players? Listeners vs spreaders vs others
Source: PLoS One. 2023 May 31;18(5):e0286369. doi: 10.1371/journal.pone.0286369 (PMC10231781; doi:10.1371/journal.pone.0286369)
Supplement: S1 File — A STATA do file (replication_code.do) contains the replication code. The code produces all the tables and figures in the paper. (DO) [file pone.0286369.s001.do]

clear all
cls

use "replication_data_v2.dta", replace

* summary statistics
sum

* histograms

histogram hub_centrality, lcolor(black) color(black%30) percent ytitle(Percentage (%)) ylabel(0(10)50) xtitle(Average hub centrality of the leaders) xlabel(0(0.005)0.025) graphregion(color(white)) 
graph set eps fontface Helvetica;
graph export histograms_hub.png, replace

histogram authority_centrality, lcolor(black) color(black%30) percent ytitle(Percentage (%)) ylabel(0(10)50) xtitle(Average authority centrality of the leaders) xlabel(0(0.005)0.025) graphregion(color(white)) 
graph set eps fontface Helvetica;
graph export histograms_aut.png, replace

* regression analysis

reg mf hub, robust
outreg2 using result_hub.xls, replace dec(3)

reg mf hub communication, robust
outreg2 using result_hub.xls, append dec(3)

reg mf hub communication degree_leader between_centrality_leader bonacich_centrality_leader decay_centrality_leader closeness_centrality_leader, robust
outreg2 using result_hub.xls, append dec(3)

reg mf hub communication degree_leader between_centrality_leader bonacich_centrality_leader decay_centrality_leader closeness_centrality_leader fractionLeaders savings shgparticipate fracGM_survey, robust
outreg2 using result_hub.xls, append dec(3)

reg mf hub communication degree_leader between_centrality_leader bonacich_centrality_leader decay_centrality_leader closeness_centrality_leader fractionLeaders savings shgparticipate fracGM_survey eigenvector_centrality_leader, robust
outreg2 using result_hub.xls, append dec(3)

reg mf aut, robust
outreg2 using result_aut.xls, replace dec(3)

reg mf aut communication, robust
outreg2 using result_aut.xls, append dec(3)

reg mf aut communication degree_leader between_centrality_leader bonacich_centrality_leader decay_centrality_leader closeness_centrality_leader, robust
outreg2 using result_aut.xls, append dec(3)

reg mf aut communication degree_leader between_centrality_leader bonacich_centrality_leader decay_centrality_leader closeness_centrality_leader fractionLeaders savings shgparticipate fracGM_survey, robust
outreg2 using result_aut.xls, append dec(3)

reg mf aut communication degree_leader between_centrality_leader bonacich_centrality_leader decay_centrality_leader closeness_centrality_leader fractionLeaders savings shgparticipate fracGM_survey eigenvector_centrality_leader, robust
outreg2 using result_aut.xls, append dec(3)

* figures
twoway (lfitci mf authority_centrality, clpattern(solid) lcolor(blue) ciplot(rscatter) mcolor(brown) msymbol(p) msize(small)) (scatter mf authority_centrality, msymbol(Oh) mcolor(black)), ytitle(Participation rate, size(large)) ylabel(0(.1)0.5) xtitle(Average authority centrality of the leaders, size(large)) legend(off) graphregion(color(white))
graph set eps fontface Helvetica;
graph export graph_regression_authority.png, replace

twoway (lfitci mf communication_centrality_leader, clpattern(solid) lcolor(blue) ciplot(rscatter) mcolor(brown) msymbol(p) msize(small)) (scatter mf communication_centrality_leader, msymbol(Oh) mcolor(black)), ytitle(Participation rate, size(large)) ylabel(0(.1)0.5) xtitle(Average communication centrality of the leaders, size(large)) legend(off) graphregion(color(white)) 
graph set eps fontface Helvetica;
graph export graph_regression_communication.png, replace

twoway (lfitci mf eigenvector_centrality_leader, clpattern(solid) lcolor(blue) ciplot(rscatter) mcolor(brown) msymbol(p) msize(small)) (scatter mf eigenvector_centrality_leader, msymbol(Oh) mcolor(black)), ytitle(Participation rate, size(large)) ylabel(0(.1)0.5) xtitle(Average eigenvector centrality of the leaders, size(large)) legend(off) graphregion(color(white)) 
graph set eps fontface Helvetica;
graph export graph_regression_eigenvector.png, replace

* lasso analysis and figures
lasso linear mf authority communication eigenvector_centrality_leader degree_leader between_centrality_leader bonacich_centrality_leader decay_centrality_leader closeness_centrality_leader, stop(0) 

coefpath, line1opts(lwidth(thick) lcolor(black) lpattern(solid)) ///
line2opts(lwidth(thick) lcolor(black) lpattern(dash)) ///
line3opts(lwidth(thick) lcolor(black) lpattern(shortdash)) ///
line4opts(lwidth(thick) lcolor(black) lpattern(dash_dot)) ///
line5opts(lwidth(thick) lcolor(black%60) lpattern(solid)) ///
line6opts(lwidth(thick) lcolor(black%60) lpattern(dash)) ///
line7opts(lwidth(thick) lcolor(black%60) lpattern(shortdash)) ///
legend(on position(3) cols(1) ///
lab( 1 `: var lab authority_centrality') ///
lab( 2 `: var lab communication_centrality_leader') ///
lab( 3 `: var lab eigenvector_centrality_leader') ///
lab( 4 `: var lab degree_leader') ///
lab( 5 `: var lab between_centrality_leader') ///
lab( 6 `: var lab bonacich_centrality_leader') ///
lab( 7 `: var lab decay_centrality_leader ') ///
lab( 8 `: var lab closeness_centrality_leader ') ///
) ylabel(-0.02(.01)0.03) xsize(8) graphregion(color(white)) 
graph export graph_lasso.png, replace

lasso linear mf aut communication eigenvector_centrality_leader degree_leader between_centrality_leader bonacich_centrality_leader decay_centrality_leader closeness_centrality_leader ///
fractionLeaders savings shgparticipate fracGM_survey, stop(0)

coefpath, line1opts(lwidth(thick) lcolor(black) lpattern(solid)) ///
line2opts(lwidth(thick) lcolor(black) lpattern(dash)) ///
line3opts(lwidth(thick) lcolor(black) lpattern(shortdash)) ///
line4opts(lwidth(thick) lcolor(black) lpattern(dash_dot)) ///
line5opts(lwidth(thick) lcolor(black%60) lpattern(solid)) ///
line6opts(lwidth(thick) lcolor(black%60) lpattern(dash)) ///
line7opts(lwidth(thick) lcolor(black%60) lpattern(shortdash)) ///
line8opts(lwidth(thick) lcolor(black%60) lpattern(dash_dot)) ///
line9opts(lwidth(thick) lcolor(black%20) lpattern(solid)) ///
line10opts(lwidth(thick) lcolor(black%20) lpattern(dash)) ///
line11opts(lwidth(thick) lcolor(black%20) lpattern(shortdash)) ///
legend(on position(3) cols(1) ///
lab( 1 `: var lab authority_centrality') ///
lab( 2 `: var lab communication_centrality_leader') ///
lab( 3 `: var lab eigenvector_centrality_leader') ///
lab( 4 `: var lab degree_leader') ///
lab( 5 `: var lab between_centrality_leader') ///
lab( 6 `: var lab bonacich_centrality_leader') ///
lab( 7 `: var lab decay_centrality_leader ') ///
lab( 8 `: var lab closeness_centrality_leader ') ///
lab( 9 `: var lab fractionLeaders') ///
lab( 10 `: var lab savings') ///
lab( 11 `: var lab shgparticipate') ///
lab( 12 `: var lab fracGM_survey') ///
) ylabel(-0.02(.01)0.03) xsize(8) graphregion(color(white)) 
graph export graph_lasso_full.png, replace
